# Supplementary material for: A genetic fingerprint of Amphipoda from Icelandic waters – the baseline for further biodiversity and biogeography studies
Source: Zookeys. 2018 Jan 23;(731):55–73. doi: 10.3897/zookeys.731.19931 (PMC5810104; doi:10.3897/zookeys.731.19931)
Supplement: Supplementary material 1 — Table S1 [file zookeys-731-055-s001.xls]

## Sheet: Arkusz1
Supplementary table 1. Amphipod and outgroup accession numbers in BOLD, GenBank and station data.
Family	Taxon	BOLD ID	Sample ID	Station number	Area	Latitude	Longitude	Depth	Collection Date	BIN	GenBank
Amathillopsidae	Cleonardopsis sp.	AMPIV080-17	DZMB-HH 52658	1054/1	South Iceland, Irminger Basin	61.6032	-31.3767	2537.3	07-Sep-2011	BOLD:ADG8520	MG 264776
Amathillopsidae	Cleonardopsis sp.	AMPIV082-17	DZMB-HH 52659	1054/1	South Iceland, Irminger Basin	61.6032	-31.3767	2537.3	07-Sep-2011	BOLD:ADG8520	MG 264842
Amathillopsidae	Cleonardopsis sp.	AMPIV144-17	DZMB-HH 53427	983/1	South Iceland, Iceland Basin: Deep Sea	60.0455	-21.4677	2749.4	28-Aug-2011	BOLD:ADG8520	MG 264837
Amathillopsidae	Cleonardopsis sp.	AMPIV147-17	DZMB-HH 53429	967/1	South Iceland, Iceland Basin: Deep Sea	60.0462	-21.4757	2750.4	29-Aug-2011	BOLD:ADG8520	MG 264743
Amathillopsidae	Cleonardopsis sp.	AMPIV148-17	DZMB-HH 53430	967/1	South Iceland, Iceland Basin: Deep Sea	60.0462	-21.4757	2750.4	29-Aug-2011	BOLD:ADG8520	MG 264838
Amphilochidae	Amphilochus anoculus sp. nov.	AMPIV181-17	DZMB-HH 54687	880/2	F I Ridge	63.3893	-8.157	686	31-Jul-2013	BOLD:ADE3157	MG 264847
Amphilochidae	Amphilochus manudens	AMPIV183-17	DZMB-HH 54674	876/5	Faroeer Channel	60.4055	-6.61516	554.3	29-Jul-2013	BOLD:ADH6441	MG 264870
Amphilochidae	Amphilochus tenuimanus	AMPIV190-17	DZMB-HH 54691	878/1	F I Ridge	61.8965	-10.2295	781.4	30-Jul-2013	BOLD:ADH4967	MG 264849
Amphilochidae	Gitana abyssicola	AMPIV193-17	DZMB-HH 54698	878/1	F I Ridge	61.8965	-10.2295	781.4	30-Jul-2013	BOLD:ADH5812	MG 264751
Calliopiidae	Calliopiidae	AMPIV035-17	DZMB-HH 52317	868/3	Norwegian Channel	62.1523	0.2585	587.4	25-Jul-2013	BOLD:ACW7092	MG 264767
Cressidae	Cressa minuta	AMPIV192-17	DZMB-HH 54696	878/1	F I Ridge	61.8965	-10.2295	781.4	30-Jul-2013	BOLD:ADH4141	MG 264773
Cyphocarididae	Cyphocaris sp.	AMPIV278-17	LspC271	869/3	Norwegian Channel	62.27	0.02016	846.4	25-Jul-2013	BOLD:AAM5256	MG 264860
Dulichiidae	Dulichiopsis cf. macera	AMPIV053-17	DZMB-HH 52244	1017/1	South Iceland, Iceland Basin	62.9307	-20.7738	891.7	03-Sep-2011	BOLD:ADH2127	MG 264749
Dulichiidae	Dulichiopsis cf. macera	AMPIV063-17	DZMB-HH 52245	1017/1	South Iceland, Iceland Basin	62.9307	-20.7738	891.7	2011-09-03	BOLD:ADH2127	MG 264836
Dulichiidae	Dulichiopsis cf. macera	AMPIV042-17	DZMB-HH 52399	1006/1	South Iceland, Iceland Basin	62.5508	-20.375	1386.8	02-Sep-2011	BOLD:ADH2127	MG 264875
Dulichiidae	Dulichiopsis cf. macera	AMPIV043-17	DZMB-HH 52400	1006/1	South Iceland, Iceland Basin	62.5508	-20.375	1386.8	02-Sep-2011	BOLD:ADH2127	MG 264792
Dulichiidae	Dulichiopsis cf. macera	AMPIV044-17	DZMB-HH 52401	1006/1	South Iceland, Iceland Basin	62.5508	-20.375	1386.8	02-Sep-2011	BOLD:ADH2127	MG 264851
Dulichiidae	Dulichiopsis cf. macera	AMPIV046-17	DZMB-HH 52403	1006/1	South Iceland, Iceland Basin	62.5508	-20.375	1386.8	02-Sep-2011	BOLD:ADH2127	MG 264748
Dulichiidae	Dulichiopsis cf. remis	AMPIV047-17	DZMB-HH 52404	1006/1	South Iceland, Iceland Basin	62.5508	-20.375	1386.8	02-Sep-2011	BOLD:ADH2126	MG 264750
Epimeriidae	Epimeria loricata	AMPIV013-17	DZMB-HH 52080	879/5	F I Ridge	63.1017	-8.572	510.9	31-Jul-2013	BOLD:AAJ0589	MG 264819
Epimeriidae	Epimeria loricata	AMPIV015-17	DZMB-HH 52082	879/5	F I Ridge	63.1017	-8.572	510.9	31-Jul-2013	BOLD:AAJ0589	MG 264779
Epimeriidae	Epimeria loricata	AMPIV016-17	DZMB-HH 52083	879/5	F I Ridge	63.1017	-8.572	510.9	31-Jul-2013	BOLD:AAJ0589	MG 264833
Epimeriidae	Epimeria loricata	AMPIV072-17	DZMB-HH 52521	879/5	F I Ridge	63.1017	-8.572	510.9	31-Jul-2013	BOLD:AAJ0589	MG 264768
Epimeriidae	Epimeria cf. loricata	AMPIV014-17	DZMB-HH 52081	879/5	F I Ridge	63.1017	-8.572	510.9	31-Jul-2013	BOLD:AAJ0589	MG 264810
Epimeriidae	Epimeria cf. loricata	AMPIV017-17	DZMB-HH 52084	879/5	F I Ridge	63.1017	-8.572	510.9	31-Jul-2013	BOLD:AAJ0589	MG 264814
Epimeriidae	Paramphithoe hystrix	AMPIV071-17	DZMB-HH 52520	879/5	F I Ridge	63.1017	-8.572	510.9	31-Jul-2013	BOLD:AAU0251	MG 264874
Epimeriidae	Epimeriidae	AMPIV073-17	DZMB-HH 52523	879/5	F I Ridge	63.1017	-8.572	510.9	31-Jul-2013	BOLD:ACV0523	MG 264760
Eusiridae	Cleonardo sp.	AMPIV012-17	DZMB-HH 52115	983/1	South Iceland, Iceland Basin	60.0455	-21.4677	2749.4	28-Aug-2011	BOLD:ADH0745	MG 264823
Eusiridae	Cleonardo sp.	AMPIV077-17	DZMB-HH 52543	1057/1	South Iceland, Irminger Basin	61.6417	-31.3562	2504.7	2011-09-07	BOLD:ADH0744	MG 264797
Eusiridae	Eusirella elegans	AMPIV051-17	DZMB-HH 52429	1082/1	South Iceland, Irminger Basin	63.7017	-26.394	724.4	09-Sep-2011	BOLD:ADH1589	MG 264862
Eusiridae	Eusirella elegans	AMPIV052-17	DZMB-HH 52430	1082/1	South Iceland, Irminger Basin	63.7017	-26.394	724.4	09-Sep-2011	BOLD:ADH1589	MG 264766
Eusiridae	Eusirus holmi	AMPIV037-17	DZMB-HH 52334	868/3	Norwegian Channel	62.1523	0.2585	587.4	25-Jul-2013	BOLD:AAF6000	MG 521152
Eusiridae	Eusirus holmi	AMPIV038-17	DZMB-HH 52335	868/3	Norwegian Channel	62.1523	0.2585	587.4	25-Jul-2013	BOLD:AAF6000	MG 521124
Eusiridae	Eusirus holmi	AMPIV039-17	DZMB-HH 52336	868/3	Norwegian Channel	62.1523	0.2585	587.4	25-Jul-2013	BOLD:AAF6000	MG 521143
Eusiridae	Eusirus holmi	AMPIV040-17	DZMB-HH 52337	868/3	Norwegian Channel	62.1523	0.2585	587.4	25-Jul-2013	BOLD:AAF6000	MG 521131
Eusiridae	Rhachotropis aculeata	AMPIV200-17	DZMB-HH 52572	1219/1	Norwegian Sea	66.289	-12.347	579.1	22-Sep-2011	BOLD:AAB3310	MG 521153
Eusiridae	Rhachotropis helleri	AMPIV267-17	DZMB-HH 52077	1032/1	South Iceland, Reykjanes Ridge: Shelf	63.3085	-23.1577	289.4	04-Sep-2011	BOLD:ADE3179
Eusiridae	Rhachotropis helleri	AMPIV233-17	DZMB-HH 56318	867/1	Norwegian Channel	61.9972	0.50666	302.5	24-Jul-2013	BOLD:ADE4377	MG 521125
Eusiridae	Rhachotropis cf. helleri	AMPIV010-17	DZMB-HH 52078	1032/1	South Iceland, Reykjanes Ridge	63.3085	-23.1577	289.4	04-Sep-2011	BOLD:ADE3179	MG 521148
Eusiridae	Rhachotropis cf. helleri	AMPIV011-17	DZMB-HH 52079	1032/1	South Iceland, Reykjanes Ridge	63.3085	-23.1577	289.4	04-Sep-2011	BOLD:ADE3179	MG 521122
Eusiridae	Rhachotropis aff. palporum	AMPIV033-17	DZMB-HH 51954	1019/1	South Iceland, Iceland Basin	62.9387	-20.7435	913.6	03-Sep-2011	BOLD:ADH1827	MG 521144
Eusiridae	Rhachotropis aff. palporum	AMPIV003-17	DZMB-HH 52105	1019/1	South Iceland, Iceland Basin	62.9387	-20.7435	913.6	03-Sep-2011	BOLD:ADH1827	MG 521132
Eusiridae	Rhachotropis aff. proxima	AMPIV005-17	DZMB-HH 52024	983/1	South Iceland, Iceland Basin	60.0455	-21.4677	2749.4	2011-08-28	BOLD:ADH1828	MG 521147
Eusiridae	Rhachotropis cf. proxima	AMPIV001-17	DZMB-HH 52103	1019/1	South Iceland, Iceland Basin	62.9387	-20.7435	913.6	03-Sep-2011	BOLD:ADH1784	MG 521128
Eusiridae	Rhachotropis cf. proxima	AMPIV002-17	DZMB-HH 52104	1019/1	South Iceland, Iceland Basin	62.9387	-20.7435	913.6	03-Sep-2011	BOLD:ADH1784	MG 521134
Eusiridae	Rhachotropis gislii	AMPIV004-17	DZMB-HH 52023	983/1	South Iceland, Iceland Basin	60.0455	-21.4677	2749.4	28-Aug-2011	BOLD:ADH0956	MG 521138
Eusiridae	Rhachotropis thordisae	AMPIV034-17	DZMB-HH 51965	963/1	South Iceland, Iceland Basin	60.0455	-21.4677	2749.4	28-Aug-2011	BOLD:ADH0957	MG 521140
Eusiridae	Rhachotropis thordisae	AMPIV007-17	DZMB-HH 52026	983/1	South Iceland, Iceland Basin	60.0455	-21.4677	2749.4	28-Aug-2011	BOLD:ADH0957	MG 521150
Eusiridae	Rhachotropis thordisae	AMPIV008-17	DZMB-HH 52027	983/1	South Iceland, Iceland Basin	60.0455	-21.4677	2749.4	28-Aug-2011	BOLD:ADH0957	MG 521157
Eusiridae	Rhachotropis thordisae	AMPIV226-17	DZMB-HH 56320	983/1	Iceland Basin	60.0455	-21.4677	2749.4	28-Aug-2011	BOLD:ADH0957	MG 521137
Eusiridae	Rhachotropis sp.	AMPIV009-17	DZMB-HH 52028	1010/1	South Iceland, Iceland Basin	62.5517	-20.3952	1384.8	2011-09-02	BOLD:ADH1829	MG 521151
Hyperiopsidae	Hyperiopsidae	AMPIV269-17	HypC269	882/5	F I Ridge	63.4173	-10.97	440.5	02-Aug-2013	BOLD:ACV4032	MG 264746
Lepechinellidae	Lepechinella arctica	AMPIV212-17	DZMB-HH 56209	879/5	F I Ridge	63.1017	-8.572	510.9	31-Jul-2013	BOLD:ACV0699	MG 264817
Lepechinellidae	Lepechinella arctica	AMPIV217-17	DZMB-HH 56722	869/3	Norwegian Channel	62.27	0.02016	846.4	25-Jul-2013	BOLD:ACV0699	MG 264759
Lepechinellidae	Lepechinella arctica	AMPIV209-17	DZMB-HH 56890	868/3	Norwegian Channel	62.1523	0.2585	587.4	25-Jul-2013	BOLD:ACV0699	MG 264867
Lepechinellidae	Lepechinella arctica	AMPIV219-17	DZMB-HH 56892	868/3	Norwegian Channel	62.1523	0.2585	587.4	25-Jul-2013	BOLD:ACV0699	MG 264803
Lepechinellidae	Lepechinella arctica	AMPIV218-17	DZMB-HH 56893	868/3	Norwegian Channel	62.1523	0.2585	587.4	25-Jul-2013	BOLD:ACV0699	MG 264830
Lepechinellidae	Lepechinella grimi	AMPIV204-17	DZMB-HH 52709	967/1	Iceland Basin	60.0462	-21.4757	2750.4	29-Aug-2011	BOLD:ADH4866	MG 264805
Lepechinellidae	Lepechinella skarphedini	AMPIV202-17	DZMB-HH 56894	1054/1	Irminger Basin	61.6032	-31.3767	2537.3	07-Sep-2011	BOLD:ADH7185	MG 264793
Lepechinellidae	Lepechinella victoriae	AMPIV214-17	DZMB-HH 51966	963/1	Iceland Basin	60.0455	-21.4677	2749.4	28-Aug-2011	BOLD:ADH4869	MG 264781
Lepechinellidae	Lepechinelloides karii	AMPIV208-17	DZMB-HH 56165	967/1	Iceland Basin	60.0462	-21.4757	2750.4	29-Aug-2011	BOLD:ADH6110	MG 264778
Lepechinellidae	Lepechinelloides karii	AMPIV203-17	DZMB-HH 56196	979/1	Iceland Basin	60.358	-18.1373	2567.6	30-Aug-2011	BOLD:ADH6110	MG 264794
Lepechinellidae	Lepechinellidae	AMPIV067-17	DZMB-HH 52514	879/5	F I Ridge	63.1017	-8.572	510.9	31-Jul-2013	BOLD:ACV0699	MG 264747
Lepechinellidae	Lepechinellidae	AMPIV069-17	DZMB-HH 52516	879/5	F I Ridge	63.1017	-8.572	510.9	31-Jul-2013	BOLD:ACV0699	MG 264795
Lepechinellidae	Lepechinellidae	AMPIV075-17	DZMB-HH 52517	879/5	F I Ridge	63.1017	-8.572	510.9	31-Jul-2013	BOLD:ACV0699	MG 264828
Lepechinellidae	Lepechinellidae	AMPIV076-17	DZMB-HH 52518	879/5	F I Ridge	63.1017	-8.572	510.9	31-Jul-2013	BOLD:ACV0699	MG 264753
Lepechinellidae	Lepechinellidae	AMPIV079-17	DZMB-HH 52519	879/5	F I Ridge	63.1017	-8.572	510.9	31-Jul-2013	BOLD:ACV0699	MG 264812
Lepechinellidae	Lepechinellidae	AMPIV068-17	DZMB-HH 52525	879/5	F I Ridge	63.1017	-8.572	510.9	31-Jul-2013		MG 264876
Lysianassoidea	Lysianassoidea sp. 1	AMPIV272-17	LspC265	876/5	Faroeer Channel	60.4055	-6.61516	554.3	29-Jul-2013	BOLD:ADH9388	MG 264784
Lysianassoidea	Lysianassoidea sp. 2	AMPIV273-17	LspC277	882/5	F I Ridge	63.4173	-10.97	440.5	02-Aug-2013	BOLD:ADH7842	MG 264783
Lysianassoidea	Lysianassoidea sp. 3	AMPIV270-17	LysC074	1106	North-West Iceland, Denmark Strait	66.6465	-24.515	117	13-Sep-2011	BOLD:ADI1099	MG 264799
Lysianassoidea	Lysianassoidea sp. 4	AMPIV271-17	LysC076	1137/1	East Greenland, Denmark Strait	67.6297	-26.7802	311	14-Sep-2011	BOLD:ADH8427	MG 264740
Oedicerotidae	Arrhis phyllonyx	AMPIV088-17	DZMB-HH 52939	880/2	F I Ridge	63.3893	-8.157	686	31-Jul-2013	BOLD:AAG7255	MG 264815
Oedicerotidae	Arrhis phyllonyx	AMPIV109-17	DZMB-HH 52960	879/5	F I Ridge	63.1017	-8.572	510.9	31-Jul-2013	BOLD:ADG9371	MG 264772
Oedicerotidae	Arrhis phyllonyx	AMPIV110-17	DZMB-HH 52961	879/5	F I Ridge	63.1017	-8.572	510.9	31-Jul-2013	BOLD:ADG9371	MG 264741
Oedicerotidae	Arrhis phyllonyx	AMPIV111-17	DZMB-HH 52962	879/5	F I Ridge	63.1017	-8.572	510.9	31-Jul-2013	BOLD:ADG9371	MG 264845
Oedicerotidae	Arrhis phyllonyx	AMPIV112-17	DZMB-HH 52963	879/5	F I Ridge	63.1017	-8.572	510.9	31-Jul-2013	BOLD:ADG9371	MG 264816
Oedicerotidae	Arrhis phyllonyx	AMPIV261-17	DZMB-HH 56882	870/4	Norwegian Channel	62.3288	-0.10166	1058.4	26-Jul-2013	BOLD:AAG7255	MG 264873
Oedicerotidae	Arrhis phyllonyx	AMPIV262-17	DZMB-HH 56883	870/4	Norwegian Channel	62.3288	-0.10166	1058.4	26-Jul-2013	BOLD:AAG7255	MG 264765
Oedicerotidae	Arrhis phyllonyx	AMPIV263-17	DZMB-HH 56884	870/4	Norwegian Channel	62.3288	-0.10166	1058.4	26-Jul-2013	BOLD:AAG7255	MG 264848
Oedicerotidae	Bathymedon longimanus	AMPIV094-17	DZMB-HH 52945	1006/1	South Iceland, Iceland Basin: Slope	62.5508	-20.375	1386.8	02-Sep-2011	BOLD:AAZ8607	MG 264869
Oedicerotidae	Bathymedon longimanus	AMPIV105-17	DZMB-HH 52956	1019/1	South Iceland, Iceland Basin: Shelf	62.9387	-20.7435	913.6	03-Sep-2011	BOLD:AAZ8607	MG 264745
Oedicerotidae	Bathymedon longimanus	AMPIV107-17	DZMB-HH 52958	1019/1	South Iceland, Iceland Basin: Shelf	62.9387	-20.7435	913.6	03-Sep-2011	BOLD:AAZ8607	MG 264881
Oedicerotidae	Bathymedon sp.	AMPIV085-17	DZMB-HH 52135	1010/1	South Iceland, Iceland Basin	62.5517	-20.3952	1384.8	02-Sep-2011	BOLD:ADG8919	MG 264835
Oedicerotidae	Bathymedon sp.	AMPIV083-17	DZMB-HH 52308	1010/1	South Iceland, Iceland Basin	62.5517	-20.3952	1384.8	2011-09-02	BOLD:ADG8919	MG 264820
Oedicerotidae	Deflexilodes tenuirostratus	AMPIV089-17	DZMB-HH 52940	880/2	F I Ridge	63.3893	-8.157	686	31-Jul-2013	BOLD:ADH2072	MG 264854
Oedicerotidae	Deflexilodes tenuirostratus	AMPIV099-17	DZMB-HH 52950	1019/1	South Iceland, Iceland Basin: Shelf	62.9387	-20.7435	913.6	03-Sep-2011	BOLD:ADH2071	MG 264801
Oedicerotidae	Deflexilodes tenuirostratus	AMPIV100-17	DZMB-HH 52951	1019/1	South Iceland, Iceland Basin: Shelf	62.9387	-20.7435	913.6	03-Sep-2011	BOLD:ADH2071	MG 264774
Oedicerotidae	Deflexilodes tenuirostratus	AMPIV101-17	DZMB-HH 52952	1019/1	South Iceland, Iceland Basin: Shelf	62.9387	-20.7435	913.6	03-Sep-2011	BOLD:ADH2071	MG 264827
Oedicerotidae	Deflexilodes tenuirostratus	AMPIV264-17	DZMB-HH 56886	869/3	Norwegian Channel	62.27	0.02016	846.4	25-Jul-2013	BOLD:ADH2072	MG 264786
Oedicerotidae	Deflexilodes tenuirostratus	AMPIV265-17	DZMB-HH 56887	869/3	Norwegian Channel	62.27	0.02016	846.4	25-Jul-2013	BOLD:ADH2072	MG 264855
Oedicerotidae	Deflexilodes tenuirostratus	AMPIV266-17	DZMB-HH 56888	869/3	Norwegian Channel	62.27	0.02016	846.4	25-Jul-2013	BOLD:ADH2072	MG 264788
Oedicerotidae	Monoculodes packardi	AMPIV249-17	DZMB-HH 56872	870/4	Norwegian Channel	62.3288	-0.10166	1058.4	26-Jul-2013	BOLD:ADH6451	MG 264771
Oedicerotidae	Monoculodes packardi	AMPIV252-17	DZMB-HH 56875	870/4	Norwegian Channel	62.3288	-0.10166	1058.4	26-Jul-2013	BOLD:ADH6451	MG 264782
Oedicerotidae	Monoculodes pallidus	AMPIV084-17	DZMB-HH 51995	1033/1	South Iceland, Reykjanes Ridge	63.3147	-23.1602	288.5	2011-09-04	BOLD:ADH2440	MG 264758
Oedicerotidae	Oediceropsis brevicornis	AMPIV091-17	DZMB-HH 52942	979/1	South Iceland, Iceland Basin: Deep Sea	60.358	-18.1373	2567.6	30-Aug-2011	BOLD:ADG8249	MG 264777
Oedicerotidae	Oediceropsis brevicornis	AMPIV092-17	DZMB-HH 52943	979/1	South Iceland, Iceland Basin: Deep Sea	60.358	-18.1373	2567.6	30-Aug-2011	BOLD:ADG8249	MG 264791
Oedicerotidae	Oediceropsis sp. 2	AMPIV103-17	DZMB-HH 52954	1019/1	South Iceland, Iceland Basin: Shelf	62.9387	-20.7435	913.6	03-Sep-2011	BOLD:ADH0731	MG 264852
Oedicerotidae	Oediceropsis sp. 2	AMPIV104-17	DZMB-HH 52955	1019/1	South Iceland, Iceland Basin: Shelf	62.9387	-20.7435	913.6	03-Sep-2011	BOLD:ADH0731	MG 264790
Oedicerotidae	Paroediceros curvirostris	AMPIV245-17	DZMB-HH 56868	870/4	Norwegian Channel	62.3288	-0.10166	1058.4	26-Jul-2013	BOLD:ACV0335	MG 264762
Oedicerotidae	Paroediceros curvirostris	AMPIV246-17	DZMB-HH 56869	870/4	Norwegian Channel	62.3288	-0.10166	1058.4	26-Jul-2013	BOLD:ACV0335	MG 264871
Oedicerotidae	Paroediceros curvirostris	AMPIV247-17	DZMB-HH 56870	870/4	Norwegian Channel	62.3288	-0.10166	1058.4	26-Jul-2013	BOLD:ACV0335	MG 264857
Oedicerotidae	Paroediceros curvirostris	AMPIV248-17	DZMB-HH 56871	870/4	Norwegian Channel	62.3288	-0.10166	1058.4	26-Jul-2013	BOLD:ACV0335	MG 264742
Oedicerotidae	Paroediceros propinquus	AMPIV086-17	DZMB-HH 52937	880/2	F I Ridge, middle	63.3893	-8.157	686	31-Jul-2013	BOLD:ACV0335	MG 264825
Oedicerotidae	Paroediceros propinquus	AMPIV087-17	DZMB-HH 52938	880/2	F I Ridge	63.3893	-8.157	686	31-Jul-2013	BOLD:ACV0335	MG 264878
Oedicerotidae	Paroediceros propinquus	AMPIV108-17	DZMB-HH 52959	879/5	F I Ridge	63.1017	-8.572	510.9	31-Jul-2013	BOLD:ADG8965	MG 264863
Oedicerotidae	Pontocrates arcticus	AMPIV115-17	DZMB-HH 52966	868/3	Norwegian Channel	62.1523	0.2585	587.4	25-Jul-2013	BOLD:ADG9116	MG 264856
Oedicerotidae	Pontocrates arcticus	AMPIV116-17	DZMB-HH 52967	868/3	Norwegian Channel	62.1523	0.2585	587.4	25-Jul-2013	BOLD:ADG9116	MG 264829
Oedicerotidae	Pontocrates arcticus	AMPIV118-17	DZMB-HH 52969	868/3	Norwegian Channel	62.1523	0.2585	587.4	25-Jul-2013	BOLD:ADG9116	MG 264858
Oedicerotidae	Rostroculodes kroyeri	AMPIV102-17	DZMB-HH 52953	879/5	F I Ridge	63.1017	-8.572	510.9	31-Jul-2013	BOLD:ADE3886	MG 264831
Oedicerotidae	Rostroculodes kroyeri	AMPIV113-17	DZMB-HH 52964	879/5	F I Ridge	63.1017	-8.572	510.9	31-Jul-2013	BOLD:ADE3886	MG 264864
Oedicerotidae	Synchelidium haplocheles	AMPIV241-17	DZMB-HH 56760	866/7	Norwegian Channel	61.4272	1.35116	169.1	24-Jul-2013	BOLD:ACM1940	MG 264821
Oedicerotidae	Synchelidium intermedium	AMPIV253-17	DZMB-HH 31958	867/1	Norwegian Channel	61.9972	0.50666	302.5	24-Jul-2013	BOLD:ACM1941	MG 264822
Oedicerotidae	Synchelidium intermedium	AMPIV254-17	DZMB-HH 56803	867/1	Norwegian Channel	61.9972	0.50666	302.5	24-Jul-2013	BOLD:ACM1941	MG 264804
Oedicerotidae	Synchelidium intermedium	AMPIV255-17	DZMB-HH 56876	867/1	Norwegian Channel	61.9972	0.50666	302.5	24-Jul-2013	BOLD:ACM1941	MG 264752
Oedicerotidae	Westwoodilla caecula	AMPIV257-17	DZMB-HH 56878	866/7	Norwegian Channel	61.4272	1.35116	169.1	24-Jul-2013	BOLD:ACM0912	MG 264877
Pardaliscidae	Caleidoscopsis/Pardaliscopsis	AMPIV024-17	DZMB-HH 52015	963/1	South Iceland, Iceland Basin	60.0455	-21.4677	2749.4	2011-08-28	BOLD:ADH2427	MG 264796
Pardaliscidae	Halice sp. 1	AMPIV074-17	DZMB-HH 52522	879/5	F I Ridge	63.1017	-8.572	510.9	31-Jul-2013	BOLD:ADE3082	MG 264826
Pardaliscidae	Halice sp. 2	AMPIV018-17	DZMB-HH 51941	979/1	South Iceland, Iceland Basin	60.358	-18.1373	2567.6	30-Aug-2011	BOLD:ADH0658	MG 264824
Pardaliscidae	Halice sp. 3	AMPIV020-17	DZMB-HH 52049	1032/1	South Iceland, Reykjanes Ridge	63.3085	-23.1577	289.4	04-Sep-2011	BOLD:ADH0659	MG 264809
Pardaliscidae	Halice sp. 3	AMPIV021-17	DZMB-HH 52050	1032/1	South Iceland, Reykjanes Ridge	63.3085	-23.1577	289.4	04-Sep-2011	BOLD:ADH0659	MG 264879
Pardaliscidae	Pardaliscella sp.	AMPIV062-17	DZMB-HH 52340	963/1	South Iceland, Iceland Basin	60.0455	-21.4677	2749.4	28-Aug-2011	BOLD:ADH1155	MG 264755
Podoceridae	Xenodice sp.	AMPIV060-17	DZMB-HH 52242	1032/1	South Iceland, Reykjanes Ridge	63.3085	-23.1577	289.4	04-Sep-2011	BOLD:ADH0697	MG 264832
Podoceridae	Podoceridae	AMPIV054-17	DZMB-HH 52236	1019/1	South Iceland, Iceland Basin	62.9387	-20.7435	913.6	03-Sep-2011	BOLD:ACM2052	MG 264802
Podoceridae	Podoceridae	AMPIV055-17	DZMB-HH 52237	1019/1	South Iceland, Iceland Basin	62.9387	-20.7435	913.6	03-Sep-2011	BOLD:ACM2052	MG 264807
Scopelocheiridae	Scopelocheirus sp.	AMPIV279-17	LspC272	871/1	Norwegian Channel	62.7372	-0.94633	1577.4	26-Jul-2013	BOLD:ADH7303	MG 264787
Scopelocheiridae	Scopelocheirus sp.	AMPIV280-17	LspC274	867/1	Norwegian Channel	61.9972	0.50666	302.5	24-Jul-2013	BOLD:ADH7303	MG 264808
Scopelocheiridae	Scopelocheirus sp.	AMPIV281-17	LspC273	871/1	Norwegian Channel	62.7372	-0.94633	1577.4	26-Jul-2013	BOLD:ADH7303	MG 264770
Scopelocheiridae	Scopelocheirus sp.	AMPIV282-17	LspC280	871/1	Norwegian Channel	62.7372	-0.94633	1577.4	26-Jul-2013	BOLD:ADH7303	MG 264868
Scopelocheiridae	Scopelocheirus sp.	AMPIV283-17	LspC281	871/1	Norwegian Channel	62.7372	-0.94633	1577.4	26-Jul-2013	BOLD:ADH7303	MG 264840
Scopelocheiridae	Scopelocheirus sp.	AMPIV284-17	LspC282	871/1	Norwegian Channel	62.7372	-0.94633	1577.4	26-Jul-2013	BOLD:ADH7303	MG 264757
Scopelocheiridae	Scopelocheirus sp.	AMPIV285-17	LspC285	871/1	Norwegian Channel	62.7372	-0.94633	1577.4	26-Jul-2013	BOLD:ADH7303	MG 264834
Sicafodiidae	Sicafodia iceage	AMPIV028-17	DZMB-HH 52179	878/1	F I Ridge	61.8965	-10.2295	781.4	30-Jul-2013	BOLD:ADH0741	KY 072917
Sicafodiidae	Sicafodia iceage	AMPIV029-17	DZMB-HH 52180	878/1	F I Ridge	61.8965	-10.2295	781.4	30-Jul-2013	BOLD:ADH0741	KY 072918
Sicafodiidae	Sicafodia iceage	AMPIV030-17	DZMB-HH 52181	878/1	F I Ridge	61.8965	-10.2295	781.4	30-Jul-2013	BOLD:ADH0741	KY 072920
Sicafodiidae	Sicafodia iceage	AMPIV031-17	DZMB-HH 52182	878/1	F I Ridge	61.8965	-10.2295	781.4	30-Jul-2013	BOLD:ADH0741	KY 072919
Stegocephalidae	Stegocephalidae	AMPIV286-17	SteC270	872/4	Norwegian Channel	63.0313	-1.4985	1858.3	26-Jul-2013	BOLD:ADH9760	MG 264754
Stenothoidae	Metopa boeckii	AMPIV185-17	DZMB-HH 54688	880/2	F I Ridge	63.3893	-8.157	686	31-Jul-2013	BOLD:ADH5457	MG 264763
Stenothoidae	Metopa boeckii	AMPIV191-17	DZMB-HH 54693	878/1	F I Ridge	61.8965	-10.2295	781.4	30-Jul-2013	BOLD:ADH5456	MG 264843
Stenothoidae	Metopa boeckii	AMPIV197-17	DZMB-HH 54716	879/5	F I Ridge	63.1017	-8.572	510.9	31-Jul-2013	BOLD:ADH5455	MG 264880
Stilipedidae	Astyra abyssi	AMPIV081-17	DZMB-HH 52547	1010/1	South Iceland, Iceland Basin	62.5517	-20.3952	1384.8	2011-09-02	BOLD:ADG9308	MG 264859
Stilipedidae	Astyra abyssi	AMPIV139-17	DZMB-HH 53423	1032/1	South Iceland, Reykjanes Ridge: Shelf	63.3085	-23.1577	289.4	04-Sep-2011	BOLD:ADG9037	MG 264818
Stilipedidae	Astyra abyssi	AMPIV140-17	DZMB-HH 53424	1032/1	South Iceland, Reykjanes Ridge: Shelf	63.3085	-23.1577	289.4	04-Sep-2011	BOLD:ADG9037	MG 264853
Stilipedidae	Astyra abyssi	AMPIV141-17	DZMB-HH 53425	1082/1	South Iceland, Irminger Basin: Slope	63.7017	-26.394	724.4	09-Sep-2011	BOLD:ADG9308	MG 264764
Stilipedidae	Astyra abyssi	AMPIV142-17	DZMB-HH 53426	1082/1	South Iceland, Irminger Basin: Slope	63.7017	-26.394	724.4	09-Sep-2011	BOLD:ADG9308	MG 264775
Stilipedidae	Astyra sp.	AMPIV143-17	DZMB-HH 52700	967/1	South Iceland, Iceland Basin: Deep Sea	60.0462	-21.4757	2750.4	29-Aug-2011	BOLD:ADG9036	MG 264839
Synopiidae	Austrosyrrhoe sp.	AMPIV171-17	DZMB-HH 53452	1054/1	South Iceland, Irminger Basin: Deep Sea	61.6032	-31.3767	2537.3	07-Sep-2011	BOLD:ADG8411	MG 264846
Synopiidae	Austrosyrrhoe sp.	AMPIV172-17	DZMB-HH 53453	1054/1	South Iceland, Irminger Basin: Deep Sea	61.6032	-31.3767	2537.3	07-Sep-2011	BOLD:ADG8411	MG 264789
Synopiidae	Bruzelia cf. diodon	AMPIV175-17	DZMB-HH 53456	1054/1	South Iceland, Irminger Basin: Deep Sea	61.6032	-31.3767	2537.3	07-Sep-2011	BOLD:ADH0918	MG 264841
Synopiidae	Bruzelia cf. diodon	AMPIV268-17	DZMB-HH 53458	1054	South Iceland, Irminger Basin: Deep Sea	61.6032	-31.3767	2537.3	07-Sep-2011	BOLD:ADH0918	MG 264865
Synopiidae	Bruzelia sp.	AMPIV176-17	DZMB-HH 53457	1054/1	South Iceland, Irminger Basin: Deep Sea	61.6032	-31.3767	2537.3	07-Sep-2011	BOLD:ADH2130	MG 264744
Synopiidae	Pseudotiron cf. longicaudatus	AMPIV173-17	DZMB-HH 53454	1054/1	South Iceland, Irminger Basin: Deep Sea	61.6032	-31.3767	2537.3	07-Sep-2011	BOLD:ADH0370	MG 264850
Synopiidae	Pseudotiron cf. longicaudatus	AMPIV174-17	DZMB-HH 53455	1054/1	South Iceland, Irminger Basin: Deep Sea	61.6032	-31.3767	2537.3	07-Sep-2011	BOLD:ADH0370	MG 264785
Synopiidae	Synopiidae sp. 1	AMPIV177-17	DZMB-HH 53459	1054/1	South Iceland, Irminger Basin: Deep Sea	61.6032	-31.3767	2537.3	07-Sep-2011	BOLD:ADG8765	MG 264872
Synopiidae	Synopiidae sp. 2	AMPIV168-17	DZMB-HH 53449	1054/1	South Iceland, Irminger Basin: Deep Sea	61.6032	-31.3767	2537.3	07-Sep-2011	BOLD:ADH2656	MG 264761
Synopiidae	Syrrhoe sp.	AMPIV153-17	DZMB-HH 53434	1006/1	South Iceland, Iceland Basin: Slope	62.5508	-20.375	1386.8	02-Sep-2011	BOLD:ADH2660	MG 264756
Synopiidae	Syrrhoites pusilla	AMPIV155-17	DZMB-HH 53436	1006/1	South Iceland, Iceland Basin: Slope	62.5508	-20.375	1386.8	02-Sep-2011	BOLD:ADH2657	MG 264798
Synopiidae	Syrrhoites sp. 1	AMPIV159-17	DZMB-HH 53440	1006/1	South Iceland, Iceland Basin: Slope	62.5508	-20.375	1386.8	02-Sep-2011	BOLD:ADH2658	MG 264806
Synopiidae	Syrrhoites sp. 1	AMPIV158-17	DZMB-HH 53439	1006/1	South Iceland, Iceland Basin: Slope	62.5508	-20.375	1386.8	02-Sep-2011	BOLD:ADH2658	MG 264769
Synopiidae	Syrrhoites sp. 2	AMPIV157-17	DZMB-HH 53438	1006/1	South Iceland, Iceland Basin: Slope	62.5508	-20.375	1386.8	02-Sep-2011	BOLD:ADH2659	MG 264800
Synopiidae	Syrrhoites sp. 3	AMPIV164-17	DZMB-HH 53445	1054/1	South Iceland, Irminger Basin: Deep Sea	61.6032	-31.3767	2537.3	07-Sep-2011	BOLD:ADH2655	MG 264811
Uristidae	Anonyx sp.	AMPIV274-17	LspC267	870/4	Norwegian Channel	62.3288	-0.10166	1058.4	26-Jul-2013	BOLD:AAA9156	MG 264780
Uristidae	Anonyx sp.	AMPIV275-17	LspC283	870/4	Norwegian Channel	62.3288	-0.10166	1058.4	26-Jul-2013	BOLD:AAA9156	MG 264844
Uristidae	Anonyx sp.	AMPIV276-17	LspC286	870/4	Norwegian Channel	62.3288	-0.10166	1058.4	26-Jul-2013	BOLD:AAA9156	MG 264813
Uristidae	Anonyx sp.	AMPIV277-17	LspC288	870/4	Norwegian Channel	62.3288	-0.10166	1058.4	26-Jul-2013	BOLD:AAA9156	MG 264861
Antarcturidae	Pleuroprion hystrix	AMPIV121-17	DZMB-HH 52972	873/6	Faroeer Channel	61.7753	-3.873	833.7	28-Jul-2013	BOLD:ACV6431	MG 264866
